# Supplementary material for: The Role of CRP POC Testing in the Fight against Antibiotic Overuse in European Primary Care: Recommendations from a European Expert Panel
Source: Diagnostics (Basel). 2023 Jan 15;13(2):320. doi: 10.3390/diagnostics13020320 (PMC9857389; doi:10.3390/diagnostics13020320)
Supplement: Supplementary file 1 [file diagnostics-13-00320-s001.zip]

Archive with 1 entries (1 files):
- diagnostics-2092837-supplementary.pdf
